# Supplementary material for: Coalescent-Based Analyses of Genomic Sequence Data Provide a Robust Resolution of Phylogenetic Relationships among Major Groups of Gibbons
Source: Mol Biol Evol. 2017 Oct 25;35(1):159–79. doi: 10.1093/molbev/msx277 (PMC5850733; doi:10.1093/molbev/msx277)
Supplement: Supplementary Data [file msx277_supp.zip]

Archive with 1 entries (1 files):
- TableS1TreeI_ThetaTau.pdf
